# Supplementary material for: Detection of Vesicular Stomatitis Virus Indiana from Insects Collected during the 2020 Outbreak in Kansas, USA
Source: Pathogens. 2021 Sep 2;10(9):1126. doi: 10.3390/pathogens10091126 (PMC8471201; doi:10.3390/pathogens10091126)
Supplement: Supplementary file 1 [file pathogens-10-01126-s001.zip]

Archive with 1 entries (1 files):
- pathogens-1342920-supplementary.pdf
